# Supplementary material for: The cost of sleeping sickness vector control in Yasa Bonga, a health district in the Democratic Republic of the Congo
Source: PLoS Negl Trop Dis. 2024 Nov 21;18(11):e0011959. doi: 10.1371/journal.pntd.0011959 (PMC11666030; doi:10.1371/journal.pntd.0011959)
Supplement: S2 Annex — (XLSX) [file pntd.0011959.s002.xlsx]

## Sheet: Comparison different countries
Description (costs in USD)	Chad	Côte d'Ivoire	Uganda	Congo
	2015-2016	2016-20171	2012-20132	2015-20173
	[17, 28, 29]	[15, 28]	[18, 28, 30]	[13]
Average annual economic cost	56133	61253	21982	120127
Number of targets deployed in the covered area	2708	1938.5	1551	11311
Target maintenance	Annual redeployment	Annual redeployment	60% replaced in 2012-13	Biannual redeployment
Annual number of targets used in the covered area	2708	1939	2501	22622
Annual cost vectrol control per target on the ground	20.7286	31.5981	14.1728	10.6203
Number of linear km treated	45.1333	NA*	77.55	209.5
Linear target density	60	NA*	20	26.9952
Annual cost vectrol control per linear km treated	1243.71	NA*	283.456	573.397
Number of km² treated	45	130	16	NA**
Targets per km² treated	60	15	97	NA**
Annual cost per km² treated	1247.4	471.177	1373.88	NA**
Number of km² protected	840	130	250	1925
Km² target density	3.2	14.9	6.2	2.93792
Annual cost vectrol control per km² protected	66.825	471.177	87.928	62.4035
Number of people protected	39000	120000	112500	165062
Population density (person/km²)	46	923	400-500	85.7465
Annual cost per person protected	1.43931	0.510442	0.195396	0.727767
1 NA – Not applicable as Tiny Targets were deployed throughout the intervention area.
2 Costs were converted to 2016 prices [28]. Half way through year 2012-13 for which the costs were analysed, about 60% of targets were replaced. In subsequent years, Uganda moved to biannual redeployment as in DRC. The number of people protected in Uganda was estimated at between 100,000 and 125,000.
3 NA – Not applicable as Tiny Targets were deployed on the narrow fringing vegetation of the rivers.

## Sheet: Economic cost VC
		Estimated annual cost VC - Yasa Bonga
	Description / cost category			Total ($) Discount 3%	%	Total ($) Transport decrease 10%	%	Total ($) Transport increase10%	%	Total ($) Senzitation annually	%	Total ($) Senzitization triennial	%	Total ($) Management 1 HZ	%	Total ($) Management 20 HZ	%	Total ($) Including central level	%	Comments
	Monitoring/Surveillance			14214.2	0.118326	13669.8	0.113795	14758.5	0.122858	14214.2	0.118326	14214.2	0.118326	14214.2	0.118326	14214.2	0.118326	14214.2	0.118326			(tab Deployment & Monitoring & Vestergaard).
		HR - human resources		2610.02	0.0217272	2610.02	0.0217272	2610.02	0.0217272	2610.02	0.0217272	2610.02	0.0217272	2610.02	0.0217272	2610.02	0.0217272	2610.02	0.0217272
		Transport		5443.25	0.0453126	4898.92	0.0407813	5987.57	0.0498438	5443.25	0.0453126	5443.25	0.0453126	5443.25	0.0453126	5443.25	0.0453126	5443.25	0.0453126
		Traps		4188.75	0.0348694	4188.75	0.0348694	4188.75	0.0348694	4188.75	0.0348694	4188.75	0.0348694	4188.75	0.0348694	4188.75	0.0348694	4188.75	0.0348694
		Other		1972.14	0.0164172	1972.14	0.0164172	1972.14	0.0164172	1972.14	0.0164172	1972.14	0.0164172	1972.14	0.0164172	1972.14	0.0164172	1972.14	0.0164172
	Sensitization			26928.5	0.224168	26928.5	0.224168	26928.5	0.224168	49661.6	0.41341	16076.4	0.133829	26928.5	0.224168	26928.5	0.224168	26928.5	0.224168			(tab Sensitization).
		HR - human resources		2887.5	0.0240371	2887.5	0.0240371	2887.5	0.0240371	5775	0.0480742	1869.48	0.0155625	2887.5	0.0240371	2887.5	0.0240371	2887.5	0.0240371
		Transport		0	0	0	0	0	0	0	0	0	0	0	0	0	0	0	0
		Specialized equipment		15964.3	0.132895	15964.3	0.132895	15964.3	0.132895	30158.6	0.251057	9762.91	0.0812717	15964.3	0.132895	15964.3	0.132895	15964.3	0.132895
		Other		8076.75	0.0672353	8076.75	0.0672353	8076.75	0.0672353	13728	0.114279	4444.01	0.0369944	8076.75	0.0672353	8076.75	0.0672353	8076.75	0.0672353
	Biannual target deployment			57571	0.479252	56551.3	0.470763	58590.8	0.487741	57571	0.479252	57571	0.479252	57571	0.479252	57571	0.479252	57571	0.479252			(tab Deployment & Monitoring & Vestergaard).
		Tiny Targets		26399.1	0.219761	26399.1	0.219761	26399.1	0.219761	26399.1	0.219761	26399.1	0.219761	26399.1	0.219761	26399.1	0.219761	26399.1	0.219761			(tab Summmary_LSTM_FIELDCosts)
		HR - human resources		14015.6	0.116673	14015.6	0.116673	14015.6	0.116673	14015.6	0.116673	14015.6	0.116673	14015.6	0.116673	14015.6	0.116673	14015.6	0.116673
		Transport		10197.5	0.0848898	9177.78	0.0764008	11217.3	0.0933788	10197.5	0.0848898	10197.5	0.0848898	10197.5	0.0848898	10197.5	0.0848898	10197.5	0.0848898
		Other		6958.8	0.0579288	6958.8	0.0579288	6958.8	0.0579288	6958.8	0.0579288	6958.8	0.0579288	6958.8	0.0579288	6958.8	0.0579288	6958.8	0.0579288
	Management support costs			21413	0.178253	20509.5	0.170732	22316.5	0.185775	21413	0.178253	21413	0.178253	85652	0.713014	4282.6	0.0356507	28931.6	0.240843			(tab Management support costs)
		HR - human resources		10345	0.0861174	10345	0.0861174	10345	0.0861174	10345	0.0861174	10345	0.0861174	41380	0.34447	2069	0.0172235	12897.7	0.107368
		Transport		9035.07	0.0752128	8131.56	0.0676915	9938.57	0.0827341	9035.07	0.0752128	9035.07	0.0752128	36140.3	0.300851	1807.01	0.0150426	10225.6	0.0851237
		Specialized equipment		0	0	0	0	0	0	0	0	0	0	0	0	0	0	0	0
		Other		656.5	0.00546506	656.5	0.00546506	656.5	0.00546506	656.5	0.00546506	656.5	0.00546506	2626	0.0218602	131.3	0.00109301	2394.08	0.0199296
		Trainings/meetings		1376.44	0.0114582	1376.44	0.0114582	1376.44	0.0114582	1376.44	0.0114582	1376.44	0.0114582	5505.75	0.0458329	275.288	0.00229164	3414.22	0.0284218
	Total cost			120127	1	117659	0.979458	122594	1.02054	142860	1.18924	109275	0.909661	184366	1.53476	102996	0.857397	127645	1.06259
		Total number of targets		22622
		Total cost per target used	22622	5.31017		5.20109		5.41925		6.31508		4.83046		8.14984		4.55293		5.64253
		Total cost per target deployed	11311	10.6203		10.4022		10.8385		12.6302		9.66091		16.2997		9.10585		11.2851
		Total cost per linear km	209.5	573.397		561.619		585.176		681.908		521.597		880.027		491.629		609.286		54 targets / linear km deployed => 11,311/54 = 210 linear km annuall
		Total cost per km²	1925	62.4035		61.1216		63.6854		74.2129		56.766		95.7744		53.5046		66.3093
				573.397
				573.397
																Cost per km²
		Cost drivers	Cost USD	Cost 1000 USD							Cost per linear km		Cost per km²
		Canoe hire	0	0	0					Sensitivity Analysis	Decrease	Increase	Decrease	Increase
		Vehicle maintenance etc	16327.8	16.3278	0.135921					Transport: -10% vs +10%	-11.7784	11.7784	-1.28186	1.28186
		Vehicle	6548.07	6.54807	0.0545097					Management coverage central level 3 provinces		35.8885		3.90579
		Other target deployment & monitoring	8930.94	8.93094	0.074346	(phone credit, stationary, etc)				Sensitization: Triennial vs Annually	-51.8003	108.511	-5.63748	11.8094
		Management excl Transport	12377.9	12.3779	0.103041					Management coverage provincial level: 20 HZ vs1 HZ	-81.768	306.63	-8.89891	33.3709
		Fuel	1800	1.8	0.0149842
		HR target deployment & monitoring	16625.6	16.6256	0.1384					Sensitivity Analysis	Decrease	Increase	Decrease	Increase
		Sensitization	26928.5	26.9285	0.224168					Transport: -10% vs +10%	-0.0209723	0.0209723	-0.0209723	0.0209723
		Tiny targets and pyramidal traps	30587.9	30.5879	0.25463					Sensitization: Triennial vs Annually	-0.0922338	0.193211	-0.0922338	0.193211
		Check	120127	120.127						Management coverage provincial level: 20 HZ vs1 HZ	-0.145593	0.545976	-0.145593	0.545976
		Cost by activity								Management coverage central level 3 provinces	0	0.0639019	0	0.0639019
		Monitoring/Surveillance	14214.2	14.2142	0.118326											Cost per linear km
		Management support costs	21413	21.413	0.178253
		Sensitization	26928.5	26.9285	0.224168
		Biannual target deployment	57571	57.571	0.479252
			120127	120.127	1

## Sheet: Financial Cost
	Description / cost category		Total (US $) Y1	Total (US $) Y2	Total (US $) Y3	Total (US $) Y4	Total (US $) Y5	Total (US $) Y1-Y5
	Monitoring/Surveillance		14214.2	14214.2	14214.2	14214.2	14214.2	71070.8
		HR - human resources	2610.02	2610.02	2610.02	2610.02	2610.02
		Transport	5443.25	5443.25	5443.25	5443.25	5443.25
		Traps	4188.75	4188.75	4188.75	4188.75	4188.75
		Other	1972.14	1972.14	1972.14	1972.14	1972.14
	Sensitization		44216.6	19540.5	27716.6	19540.5	27716.6	138731
		HR - human resources	5775	0	5775	0	5775
		Transport	0	0	0	0	0
		Specialized equipment	30158.6	11670	13658.6	11670	13658.6
		Other	8283	7870.5	8283	7870.5	8283
	Biannual target deployment		57571	57571	57571	57571	57571	287855
		Tiny Targets	26399.1	26399.1	26399.1	26399.1	26399.1
		HR - human resources	14015.6	14015.6	14015.6	14015.6	14015.6
		Transport	10197.5	10197.5	10197.5	10197.5	10197.5
		Other	6958.8	6958.8	6958.8	6958.8	6958.8
	Management support costs		52476.1	13304.5	13780	13754.5	19285.8	112601
		HR - human resources	10345	10345	10345	10345	10345
		Transport	35227.3	2487	2487	2487	2487
		Specialized equipment	0	0	0	0	0
		Other	1398	472.5	948	922.5	948
		Trainings/meetings	5505.75	0	0	0	5505.75
	Total cost		168478	104630	113282	105080	118788	610257
	Purchase cost Tiny targets (1$)		22622	22622	22622	22622	22622	113110	0.185348
	Total cost excl Tiny targets purchase cost		145856	82008.2	90659.8	82458.2	96165.5	497147

## Sheet: Deployment & Monitoring
Deployment costs					Monitoring Costs
5 deployments (August '15 -Sep '17)					jan '15 - September 2017 - 33 Months
		# Targets:	39198				Months:	33
		Field Costs	%				Field Costs	%													Period 1	Target Deployment 1	Start - August '15	1
Targets	Tiny Targets with Vestergard	45742.8	0.458549		Targets	Reusable traps pruchased with Vestergard	6095.68	0.181066	Reused												Period 2	Target Deployment 2	Sep '15 - Feb '16	2
	Traps purchased locally	0	0			Reusable pruchased locally	5423.38	0.161096													Period 3	Target Deployment 3	March '16 Sept '16	3
Local	HR - human resources	24285.3	0.243448		Local	HR - human resources	7177.54	0.213201													Period 4	Target Deployment 4	Sep 16 - Feb '17	4
	Transport	17669.7	0.17713			Transport	14968.9	0.444637													Period 5	Target Deployment 5	March '17 Sept '17	5
	Other	12057.8	0.120873			Other	5423.38	0.161096
	Total	99755.5					39088.9
Top Down vector control - Deployment costs					Annual Monitoring Costs
Cost per target deployed => Total cost / number of targets deployed					Cost per year => Total cost / number of months => Multiplied x 12
		# Targets:	1
		Field Costs	%				Field Costs	%
Targets	Tiny Targets with Vestergard	1.16697	0.458549		Targets	Reusable traps pruchased with Vestergard	2216.61	0.0658421
	Traps purchased locally	0	0			Reusable pruchased locally	1972.14	0.0585804
Local	HR - human resources	0.619554	0.243448		Local	HR - human resources	2610.02	0.0775278
	Transport	0.450779	0.17713			Transport	5443.25	0.161686
	Other	0.307612	0.120873			Other	1972.14	0.0585804
	Total	2.54491					14214.2
Details per deployment					Details per Monitoring & surveillance period
Target Deployment 1	Jul-Sep'15 (August '15)	# Targets:	4782		Monitoring 1	Jan '15 -Sep - '15
		Field Costs	%				Field Costs	%
Targets	Tiny Targets with Vestergard	5580.43	0.304614		Targets	Specialized equipment	499.598	0.141503
Local	HR - human resources	3867.1	0.21109		Local	HR - human resources	422.492	0.119664
	Transport	5801.21	0.316665			Transport	1717.35	0.486409
	Other	3070.96	0.167631			Other	891.227	0.252425
Duration - Months	Duration - Months: 1	Cost per Target deployed	3.83097		Duration - Months	Duration - Months: 8	3530.66
Target Deployment 2	Jan-Feb '16	# Targets:	4366		Monitoring 2	Oct '15 - Feb'16
		Field Costs	%				Field Costs	%
Targets	Tiny Targets with Vestergard	5094.98	0.324771		Targets	Specialized equipment	0	0
Local	HR - human resources	5456.44	0.347812		Local	HR - human resources	1022.5	0.295932
	Transport	3849.16	0.245359			Transport	1226.69	0.355028
	Other	1287.31	0.0820576			Other	1206	0.34904
Duration - Months	Duration - Months: 2	Cost per Target deployed	3.59319		Duration - Months	Duration - Months: 5	3455.19
Target Deployment 3	Jul-Sep'16	# Targets:	10947		Monitoring 3	Mar-Sep'16
		Field Costs	%				Field Costs	%
Targets	Tiny Targets with Vestergard	12774.8	0.559128		Targets	Specialized equipment	0	0
Local	HR - human resources	4866	0.212976		Local	HR - human resources	3552.76	0.368334
	Transport	1252.5	0.0548196			Transport	5534.21	0.573762
	Other	3954.4	0.173077			Other	558.508	0.0579036
Duration - Months	Duration - Months: 2	Cost per Target deployed	2.08712		Duration - Months	Duration - Months: 7	9645.48
Target Deployment 4	Jan-Feb '17	# Targets:	7792		Monitoring 4	Oct -Feb '17
		Field Costs	%				Field Costs	%
Targets	Tiny Targets with Vestergard	9093	0.637224		Targets	Specialized equipment	0	0
Local	HR - human resources	833	0.0583754		Local	HR - human resources	633.5	0.164026
	Transport	2894.5	0.202842			Transport	2942.41	0.761851
	Other	1449.21	0.101559			Other	286.277	0.074123
Duration - Months	Duration - Months: 2	Cost per Target deployed	1.83133		Duration - Months	Duration - Months: 5	3862.19
Target Deployment 5	Jul-Sep'17	# Targets:	11311		Monitoring 5	March-Sep'17
		Field Costs	%				Field Costs	%
Targets	Tiny Targets with Vestergard	13199.6	0.461032		Targets	Specialized equipment	4923.79	0.465945
Local	HR - human resources	9262.74	0.323527		Local	HR - human resources	1546.29	0.146328
	Transport	3872.28	0.13525			Transport	3548.28	0.335779
	Other	2295.89	0.0801905			Other	548.963	0.0519491
Duration - Months	Duration - Months: 2	Cost per Target deployed	2.53121		Duration - Months	Duration - Months: 7	10567.3

## Sheet: Sensitization
Yasa Bonga:		165	villages
Description		Quantity	cost ($)	Total	Lifespan (in years)	Annualized cost	Senzitization Annually	Senzitization triannually
Sensitization Training - Biennial - Average - 8 village/meeting				5445		2722.5	5445	1762.65
Village head	Other	165	10	1650	2	825	1650	534.136
community health workers ( relais communautaires)	Other	330	10	3300	2	1650	3300	1068.27
Cost meeting - soda- 1500 FC/1$	Other	495	1	495	2	247.5	495	160.241
Sensitisation meeting - Evaluation - Biennial - Average - 8 village/meeting				5445		2722.5	5445	1762.65
Village head	Other	165	10	1650	2	825	1650	534.136
community health workers ( relais communautaires)	Other	330	10	3300	2	1650	3300	1068.27
Cost meeting - soda- 1500 FC/1$	Other	495	1	495	2	247.5	495	160.241
Sensitization work/Follow up by community health workers				5775		2887.5	5775	1869.48
community health workers ( relais communautaires) - average 6 per village + village head - 1 day	HR - human resources	1155	5	5775	2	2887.5	5775	1869.48
Material/equipment				32996.6		18596	32996.6	10681.6
Stationery (pen & paper average 6 per village + village head)	Other	1155	2.1	2425.5	1	2425.5	2425.5	785.18
Spot radio broadcast - 6 times / day- 1 month- 120 $	Specialized equipment	1	120	120	1	120	120	38.8463
T-shirts (community health workers ( relais communautaires) - average 6 per village + village head)	Specialized equipment	1155	10	11550	1	11550	11550	3738.95
Development of radio spot - per health zone	Specialized equipment	1	200	200	2	100	200	64.7438
Sensitization form (average 6 per village + village head)	Specialized equipment	1155	0.12	138.6	2	69.3	138.6	44.8674
Megaphones	Specialized equipment	165	10	1650	2	825	1650	534.136
Batteries	Other	165	2.5	412.5	2	206.25	412.5	133.534
Sensitization picture box in Kikongo (average 6 per village + village head)	Specialized equipment	1155	10	11550	5	2310	11550	3738.95
Banner Kikongo	Specialized equipment	165	30	4950	5	990	4950	1602.41
Total cost				49661.6		26928.5	49661.6	16076.4
Yasa Bonga annual cost		Year 1	Year 2	Year 3	Year 4	Year 5	Total cost 5 Year
Sensitization Training - Biennial		5445	0	5445	0	5445	16335
Village head	Other	1650		1650		1650	4950
community health workers ( relais communautaires)	Other	3300		3300		3300	9900
Cost meeting - soda- 1500 FC/1$	Other	495		495		495	1485
Sensitisation meeting - Evaluation - Biennial		0	5445	0	5445	0	10890
Village head	Other		1650		1650		3300
community health workers ( relais communautaires)	Other		3300		3300		6600
Cost meeting - soda- 1500 FC/1$	Other		495		495		990
Sensitization work/Follow up by community health workers		5775	0	5775	0	5775	17325
community health workers ( relais communautaires) - average 6 per village + village head- 1 day	HR - human resources	5775		5775		5775	17325
Material/equipment		32996.6	14095.5	16496.6	14095.5	16496.6	94180.8
Stationery (pen & paper average 6 per village + village head)	Other	2425.5	2425.5	2425.5	2425.5	2425.5	12127.5
Spot radio broadcast - 6 times / day- 1 month- 120 $	Specialized equipment	120	120	120	120	120	600
T-shirts (community health workers ( relais communautaires) - average 6 per village + village head)	Specialized equipment	11550	11550	11550	11550	11550	57750
Development of radio spot - per health zone	Specialized equipment	200		200		200	600
Sensitization form (average 6 per village + village head)	Specialized equipment	138.6		138.6		138.6	415.8
Megaphones	Specialized equipment	1650		1650		1650	4950
Batteries	Other	412.5		412.5		412.5	1237.5
Sensitization picture box in Kikongo (average 6 per village + village head)	Specialized equipment	11550					11550
Banner Kikongo	Specialized equipment	4950					4950
Total cost		44216.6	19540.5	27716.6	19540.5	27716.6	138731
		Year 1	Year 2	Year 3	Year 4	Year 5
Sensitization		44216.6	19540.5	27716.6	19540.5	27716.6
	HR - human resources	5775	0	5775	0	5775
	Transport	0	0	0	0	0
	Specialized equipment	30158.6	11670	13658.6	11670	13658.6
	Other	8283	7870.5	8283	7870.5	8283

## Sheet: Management support costs
Unit Vector Control - Central level		165	villages	11	Health zones
Category	Description	Unit price (US $)	Life Expectancy (years)	# Units annually	Annualized cost	Cost per HZ (US $)	Cost per HZ (US $) 1 HZ	Cost per HZ (US $) 20 HZ			11	# Health zones VC in DRC
HR - human resources	VC Data Manager - Annual salary	6600	NA	1	6600	600	6600	330
HR - human resources	Vector Control manager - Annual salary	6600	NA	2	13200	1200	13200	660
HR - human resources	Vector Control Logistician - Annual salary	4620	NA	1	4620	420	4620	231
HR - human resources	Driver - Annual salary	3660	NA	1	3660	332.727	3660	183
Other	Working costs (stationnary, paper,etc.) by trimester	250	NA	4	1000	90.9091	1000	50
Other	Supervision Direction: Data management + VC (per diem & travel - 1 trip of 10 days per trimester per coordination - 3 people)	4295	NA	4	17180	1561.82	17180	859
Transport	Vehicule	65480.7	5	1	13096.1	1190.56	13096.1	654.807
Other	Laptops	700	3	4	933.333	84.8485	933.333	46.6667
Trainings/meetings	Action Plan Workshops	10256	NA	1	10256	932.364	10256	512.8
Trainings/meetings	Annual Review meeting	12159.6	NA	1	12159.6	1105.42	12159.6	607.979
				Total	82705.1	7518.64	82705.1	4135.25
Unit Vector Control - Provincial level		165	villages	4	Health zones
Category	Description	Unit price (US $)	Life Expectancy (years)	# Units annually	Annualized cost	Cost per HZ (US $)	Cost per HZ (US $) 1 HZ	Cost per HZ (US $) 20 HZ	Cost per HZ (US $) Y1	Cost per HZ (US $) Y2	Cost per HZ (US $) Y3	Cost per HZ (US $) Y4	Cost per HZ (US $) Y5	4	# Health zones VC in BDDS
HR - human resources	Anthropologist - Annual salary	5400	NA	1	5400	1350	5400	270	1350	1350	1350	1350	1350
HR - human resources	Vector Control manager - Annual salary	4560	NA	1	4560	1140	4560	228	1140	1140	1140	1140	1140
HR - human resources	Technicians Vector Control - Annual salary	3600	NA	2	7200	1800	7200	360	1800	1800	1800	1800	1800
HR - human resources	Driver - Annual salary	3600	NA	2	7200	1800	7200	360	1800	1800	1800	1800	1800
HR - human resources	Supervision Coordination (per diem - 1 trip of 7 days per trimester per coordination - 3 people - 30$/day)	630	NA	4	2520	630	2520	126	630	630	630	630	630
HR - human resources	Per diem anthropologist (10 days /month)	25	NA	120	3000	750	3000	150	750	750	750	750	750
HR - human resources	Per diem VC technicians	25	NA	140	3500	875	3500	175	875	875	875	875	875
HR - human resources	Per diem VC Manager	25	NA	60	1500	375	1500	75	375	375	375	375	375
HR - human resources	Per diem driver	25	NA	260	6500	1625	6500	325	1625	1625	1625	1625	1625
Transport	Carburant (500 l/trimester) - 1,8$/l	900	NA	8	7200	1800	7200	360	1800	1800	1800	1800	1800
Other	Laptop	900	3	2	600	150	600	30	450			450
Other	Working costs (stationnary, paper,etc.) by trimester	450	NA	4	1800	450	1800	90	450	450	450	450	450
Transport	Vehicule	65480.7	5	2	26192.3	6548.07	26192.3	1309.61	32740.3
Other	Rain Coat	15	NA	6	90	22.5	90	4.5	22.5	22.5	22.5	22.5	22.5
Other	Tent	85	2	2	85	21.25	85	4.25	450		450		450
Other	Camping Matress	17	2	6	51	12.75	51	2.55	25.5		25.5		25.5
Trainings/meetings	Entomology Training 2020 in Kikwit	3170.75	4	1	792.688	198.172	792.688	39.6344	792.688				792.688
Trainings/meetings	GIS Training in Kikwit	10333.7	4	1	2583.43	645.856	2583.43	129.171	2583.43				2583.43
Trainings/meetings	Project Management Training	8518.56	4	1	2129.64	532.41	2129.64	106.482	2129.64				2129.64
Transport	Change of tires once annually	246	NA	8	1968	492	1968	98.4	492	492	492	492	492
Transport	Change of battery annually	140	NA	2	280	70	280	14	70	70	70	70	70
Transport	car insurance	250	NA	2	500	125	500	25	125	125	125	125	125
				Total	85652	21413	85652	4282.6	52476.1	13304.5	13780	13754.5	19285.8
			Year 1	Year 2	Year 3	Year 4	Year 5
	Management support costs		52476.1	13304.5	13780	13754.5	19285.8
		HR - human resources	10345	10345	10345	10345	10345
		Transport	35227.3	2487	2487	2487	2487
		Specialized equipment	0	0	0	0	0
		Other	1398	472.5	948	922.5	948
		Trainings/meetings	5505.75	0	0	0	5505.75

## Sheet: Vestergaard
Date	Invoice	Number	Description	Unit price	Currency	Total	Additionnal costs invoice	Additionnal costs Shipment	Estimated price/unit	Estimated price/unit Incl Shipment	Estimated price/unit Trap/target donated	Check
2014-12-24	SI32489+SI32543	30000	Tiny targets	1	USD	30000	1920	4700.93	1.06224	1.21462	0.214617	0
		100	traps	8.5	USD	850			9.02901	10.3242	1.82424
2016-04-15	SI33600	35000	Tiny targets	1	USD	35000	1734	2333.17	1.04712	1.11052	0.110521	0
		200	traps	9	USD	1800			9.42408	9.99469	0.994689
2017-09-18	VS21374	35000	Tiny targets	1	USD	35000	1304.8	4846.88	1.03728	1.17576	0.175762	0
			traps	9	USD	0			0	0	0
					Total	102650	4958.8	11881
			based on the average of 5 deployments between ‘15 – ’17
			Tiny targets	1.16697
			traps	10.1595
			Average price excl shipment through Antwerp
			Tiny targets	1.04888
			traps	9.22654
			Average cost - Targets / traps donated
			Tiny targets	0.166967
			Traps	1.40947

## Sheet: Calendar
Year	2015												2016												2017												2018
Descripton/month	2015-01-01	2015-02-01	2015-03-04	2015-04-04	2015-05-05	2015-06-05	2015-07-06	2015-08-06	2015-09-06	2015-10-07	2015-11-07	2015-12-08	2016-01-08	2016-02-08	2016-03-10	2016-04-10	2016-05-11	2016-06-11	2016-07-12	2016-08-12	2016-09-12	2016-10-13	2016-11-13	2016-12-14	2017-01-14	2017-02-14	2017-03-17	2017-04-17	2017-05-18	2017-06-18	2017-07-19	2017-08-19	2017-09-19	2017-10-20	2017-11-20	2017-12-21	2018-01-21	2018-02-21	2018-03-24	2018-04-24	2018-05-25	2018-06-25	2018-07-26	2018-08-26	2018-09-26	2018-10-27	2018-11-27	2018-12-28
Preliminary tse tse monitoring
Sensitization of populations
Target deployment
Targets used									4782					4366							10947					7792							11311
Linear km treated (54 targets/km)									89					81							203					145							210
Trap monitoring/evaluation
Target maintenance
Number deployment								1						2							3					4							5
Traps used	152						88		52
Targets used								4782						4366							10947					7792							11311
Linear covered (54 targets/km)								89						81							203					145							210

## Sheet: Fex$-Euro-CDF
$ - CDF							$ - Euro						Source	https://www.oanda.com/currency/average
Month	Year	Min	Max	Average			Month	Year	Min	Max	Average
January	2015	908.776	945.593	927.185			January	2015	0.8575	0.85773	0.857615
February	2015	909.782	944.471	927.126			February	2015	0.88065	0.881	0.880825
March	2015	909.404	943.8	926.602			March	2015	0.92255	0.92288	0.922715
April	2015	910.226	944.349	927.287			April	2015	0.92647	0.9268	0.926635
May	2015	908.445	941.507	924.976			May	2015	0.89527	0.89558	0.895425
June	2015	910.538	941.141	925.84			June	2015	0.89166	0.89198	0.89182
July	2015	911.801	942.139	926.97			July	2015	0.90789	0.90825	0.90807
August	2015	910.334	940.609	925.471			August	2015	0.89888	0.89914	0.89901
September	2015	911.617	942.592	927.105			September	2015	0.8898	0.89014	0.88997
October	2015	912.36	943.723	928.042			October	2015	0.89039	0.89062	0.890505
November	2015	912.297	943.886	928.091			November	2015	0.93035	0.93066	0.930505
December	2015	911.99	943.351	927.671			December	2015	0.91859	0.91887	0.91873
January	2016	912.278	942.073	927.176			January	2016	0.92005	0.9203	0.920175
February	2016	912.966	943.492	928.229			February	2016	0.90075	0.90102	0.900885
March	2016	912.817	942.911	927.864			March	2016	0.89988	0.90014	0.90001
April	2016	912.799	942.766	927.783			April	2016	0.88201	0.88231	0.88216
May	2016	914.13	943.895	929.013			May	2016	0.88402	0.88428	0.88415
June	2016	921.44	958.107	939.773			June	2016	0.88947	0.88975	0.88961
July	2016	943.24	981.235	962.237			July	2016	0.9036	0.90397	0.903785
August	2016	972.795	1003.61	988.201			August	2016	0.89241	0.89271	0.89256
September	2016	971.024	1007.09	989.055			September	2016	0.8924	0.89265	0.892525
October	2016	986.593	1064.33	1025.46			October	2016	0.90532	0.90561	0.905465
November	2016	1023.48	1161.68	1092.58			November	2016	0.92522	0.92551	0.925365
December	2016	1111.79	1229.54	1170.66			December	2016	0.94844	0.94877	0.948605
January	2017	1206.11	1240.35	1223.23			January	2017	0.94155	0.94193	0.94174
February	2017	1257.72	1307.94	1282.83			February	2017	0.9387	0.93901	0.938855
March	2017	1303.66	1345.58	1324.62			March	2017	0.93545	0.93571	0.93558
April	2017	1356.13	1397.49	1376.81			April	2017	0.93447	0.93478	0.934625
May	2017	1390.83	1428.4	1409.62			May	2017	0.90529	0.90558	0.905435
June	2017	1430.81	1476.37	1453.59			June	2017	0.89114	0.89132	0.89123
July	2017	1526.67	1572	1549.34			July	2017	0.8684	0.86862	0.86851
August	2017	1573.82	1611.4	1592.61			August	2017	0.84652	0.84664	0.84658
September	2017	1547.26	1568.54	1557.9			September	2017	0.83891	0.83904	0.838975
October	2017	1556.47	1580.65	1568.56			October	2017	0.85038	0.85052	0.85045
November	2017	1557.06	1599.57	1578.31			November	2017	0.85227	0.85242	0.852345
December	2017	1565.27	1599.02	1582.15			December	2017	0.84473	0.84487	0.8448
January	2018	1568.21	1600.37	1584.29			January	2018	0.8211	0.82126	0.82118
February	2018	1569.74	1611.5	1590.62			February	2018	0.80899	0.80917	0.80908
March	2018	1573.1	1613.1	1593.1			March	2018	0.81114	0.81131	0.811225
April	2018	1573.11	1613.11	1593.11			April	2018	0.81411	0.8143	0.814205
May	2018	1572.96	1612.96	1592.96			May	2018	0.84474	0.84493	0.844835
June	2018	1572.95	1612.95	1592.95			June	2018	0.85639	0.85658	0.856485
July	2018	1572.95	1612.95	1592.95			July	2018	0.855317	0.855317	0.855317
August	2018	1572.95	1612.95	1592.95			August	2018	0.866577	0.866577	0.866577
September							September	2018	0.858413	0.858413	0.858413
Average				1189.93							0.88722
				0.000840386							1.12712

## Sheet: Data_Uganda
The full cost of the operation was assessed at USD	85.4	km²
Field Cost	71.5652	0.838
target deployment: 34.5%	29.463	0.345
trap monitoring: 10.6%	9.0524	0.106
target maintenance: 20.1%	17.1654	0.201
Sensitisation of local populations: 18.6%	15.8844	0.186
Preliminary studies and administration	13.8348	0.162
Tsetse surveys: 6.0%	5.124	0.06
Office support: 10.2%	8.7108	0.102
Important cost components	61.1464	0.716
Targets	11.0166	0.129
Labour	20.5814	0.241
Transport	29.5484	0.346
